# Supplementary material for: Tauritermes bandeirai: A new drywood termite (Isoptera, Kalotermitidae) from the Caatinga and Atlantic Forest of Brazil
Source: Zookeys. 2020 Jul 29;954:75–84. doi: 10.3897/zookeys.954.52335 (PMC7406548; doi:10.3897/zookeys.954.52335)
Supplement: XML Treatment for Tauritermes bandeirai [file zookeys.954.52335-treatment1.xml]

<!DOCTYPE tp:taxon-treatment
  PUBLIC "-//TaxonX//DTD Taxonomic Treatment Publishing DTD v0 20100105//EN" "tax-treatment-NSO.dtd">
<tp:taxon-treatment xmlns:tp="http://www.plazi.org/taxpub"><tp:treatment-meta><kwd-group><label>Taxon classification</label><kwd><named-content xmlns:xlink="http://www.w3.org/1999/xlink" content-type="kingdom">Animalia</named-content></kwd><kwd><named-content xmlns:xlink="http://www.w3.org/1999/xlink" content-type="order">Blattodea</named-content></kwd><kwd><named-content xmlns:xlink="http://www.w3.org/1999/xlink" content-type="family">Kalotermitidae</named-content></kwd></kwd-group><mixed-citation publication-type="journal"><person-group><name><surname>Scheffrahn</surname><given-names>Rudolf H.</given-names></name><name><surname>Vasconcellos</surname><given-names>Alexandre</given-names></name></person-group><article-title><italic><tp:taxon-name><tp:taxon-name-part taxon-name-part-type="genus" reg="Tauritermes">Tauritermes</tp:taxon-name-part> <tp:taxon-name-part taxon-name-part-type="species" reg="bandeirai">bandeirai</tp:taxon-name-part></tp:taxon-name></italic>: A new drywood termite (<tp:taxon-name><tp:taxon-name-part taxon-name-part-type="order">Isoptera</tp:taxon-name-part></tp:taxon-name>, <tp:taxon-name><tp:taxon-name-part taxon-name-part-type="family">Kalotermitidae</tp:taxon-name-part></tp:taxon-name>) from the Caatinga and Atlantic Forest of Brazil</article-title><source>Zookeys</source><day>29</day><month>7</month><year>2020</year><volume>954</volume><fpage>75</fpage><lpage>84</lpage><pub-id pub-id-type="doi">10.3897/zookeys.954.52335</pub-id></mixed-citation></tp:treatment-meta><tp:nomenclature><tp:taxon-name><object-id xmlns:xlink="http://www.w3.org/1999/xlink" content-type="arpha" xlink:type="simple">B7F2B6C0-C7BA-5756-8D6F-D5F0E629B0C6</object-id>
            <tp:taxon-name-part taxon-name-part-type="genus" reg="Tauritermes">Tauritermes</tp:taxon-name-part>
            <tp:taxon-name-part taxon-name-part-type="species" reg="bandeirai">bandeirai</tp:taxon-name-part>
            <object-id xmlns:xlink="http://www.w3.org/1999/xlink" content-type="zoobank" xlink:type="simple">http://zoobank.org/3C739327-4FB8-4B77-8AD0-862A82237292</object-id>
          </tp:taxon-name><tp:taxon-status xmlns:xlink="http://www.w3.org/1999/xlink" xlink:type="simple">sp. nov.</tp:taxon-status><xref ref-type="fig" rid="F1">Figures 1</xref><xref ref-type="fig" rid="F2">, 2</xref></tp:nomenclature><tp:treatment-sec sec-type="diagnosis" id="SECID0ETGAC"><title>Diagnosis.</title><p>The soldier of <italic><tp:taxon-name><tp:taxon-name-part taxon-name-part-type="genus" reg="Tauritermes">T.</tp:taxon-name-part> <tp:taxon-name-part taxon-name-part-type="species" reg="bandeirai">bandeirai</tp:taxon-name-part></tp:taxon-name></italic> differs from soldiers of the other three <italic><tp:taxon-name><tp:taxon-name-part taxon-name-part-type="genus" reg="Tauritermes">Tauritermes</tp:taxon-name-part></tp:taxon-name></italic> species by having a distinct and robust frontal horn and a roundly protruding dorsal horn (Fig. <xref ref-type="fig" rid="F2">2C</xref>). The dorsal and frontal horns of <italic><tp:taxon-name><tp:taxon-name-part taxon-name-part-type="genus" reg="Tauritermes">T.</tp:taxon-name-part> <tp:taxon-name-part taxon-name-part-type="species" reg="triceromegas">triceromegas</tp:taxon-name-part></tp:taxon-name></italic> (Silvestri, 1901) are more angular but much smaller, barely elevated above the frons in oblique view (Fig. <xref ref-type="fig" rid="F3">3C</xref>). In <italic><tp:taxon-name><tp:taxon-name-part taxon-name-part-type="genus" reg="Tauritermes">T.</tp:taxon-name-part> <tp:taxon-name-part taxon-name-part-type="species" reg="vitulus">vitulus</tp:taxon-name-part></tp:taxon-name></italic> Araujo &amp; Fontes, 1979, the dorsal horn is similar to that of <italic><tp:taxon-name><tp:taxon-name-part taxon-name-part-type="genus" reg="Tauritermes">T.</tp:taxon-name-part> <tp:taxon-name-part taxon-name-part-type="species" reg="bandeirai">bandeirai</tp:taxon-name-part></tp:taxon-name></italic> sp. nov., while the fronal horn is absent (<xref ref-type="bibr" rid="B1">Araujo and Fontes 1979</xref>, fig. 10). In <italic><tp:taxon-name><tp:taxon-name-part taxon-name-part-type="genus" reg="Tauritermes">T.</tp:taxon-name-part> <tp:taxon-name-part taxon-name-part-type="species" reg="taurocephalus">taurocephalus</tp:taxon-name-part></tp:taxon-name></italic> (Silvestri, 1901), the dorsal horn is more elevated and angular, while the frontal horn is also absent (Fig. <xref ref-type="fig" rid="F4">4C</xref>).</p><fig id="F1" position="float" orientation="portrait"><object-id xmlns:xlink="http://www.w3.org/1999/xlink" content-type="doi" xlink:type="simple">10.3897/zookeys.954.52335.figure1</object-id><object-id xmlns:xlink="http://www.w3.org/1999/xlink" content-type="arpha" xlink:type="simple">069B1DE9-C3C8-59C9-A1CE-F6B130257907</object-id><label>Figure 1.</label><caption><p>Imago of <italic><tp:taxon-name><tp:taxon-name-part taxon-name-part-type="genus" reg="Tauritermes">Tauritermes</tp:taxon-name-part> <tp:taxon-name-part taxon-name-part-type="species" reg="bandeirai">bandeirai</tp:taxon-name-part></tp:taxon-name></italic> sp. nov. (SA502) <bold>A</bold> dorsal and <bold>B</bold> lateral views of head and pronotum <bold>C</bold> right forewing.</p></caption><graphic xmlns:xlink="http://www.w3.org/1999/xlink" xlink:href="zookeys-954-075-g001.jpg" position="float" orientation="portrait" xlink:type="simple" id="oo_437115.jpg"><uri content-type="original_file" xlink:type="simple">https://binary.pensoft.net/fig/437115</uri></graphic></fig><p>The <italic><tp:taxon-name><tp:taxon-name-part taxon-name-part-type="genus" reg="Tauritermes">T.</tp:taxon-name-part> <tp:taxon-name-part taxon-name-part-type="species" reg="bandeirai">bandeirai</tp:taxon-name-part></tp:taxon-name></italic> soldier differs from its congeners in that its frons and horns are more rugose, the basal mandible humps are broader and more angular, and the third antennal article is more club-shaped. Only <italic><tp:taxon-name><tp:taxon-name-part taxon-name-part-type="genus" reg="Tauritermes">T.</tp:taxon-name-part> <tp:taxon-name-part taxon-name-part-type="species" reg="taurocephalus">taurocephalus</tp:taxon-name-part></tp:taxon-name></italic> has a similarly shaped postmentum (Figs <xref ref-type="fig" rid="F2">2D</xref>, <xref ref-type="fig" rid="F4">4D</xref>). In <italic><tp:taxon-name><tp:taxon-name-part taxon-name-part-type="genus" reg="Tauritermes">T.</tp:taxon-name-part> <tp:taxon-name-part taxon-name-part-type="species" reg="triceromegas">triceromegas</tp:taxon-name-part></tp:taxon-name></italic>, the postmentum is posteriorly elongated (Fig. <xref ref-type="fig" rid="F3">3D</xref>) and in <italic><tp:taxon-name><tp:taxon-name-part taxon-name-part-type="genus" reg="Tauritermes">T.</tp:taxon-name-part> <tp:taxon-name-part taxon-name-part-type="species" reg="vitulus">vitulus</tp:taxon-name-part></tp:taxon-name></italic> it is posteriorly widened (<xref ref-type="bibr" rid="B1">Araujo and Fontes 1979</xref>, fig. 15).</p><fig id="F2" position="float" orientation="portrait"><object-id xmlns:xlink="http://www.w3.org/1999/xlink" content-type="doi" xlink:type="simple">10.3897/zookeys.954.52335.figure2</object-id><object-id xmlns:xlink="http://www.w3.org/1999/xlink" content-type="arpha" xlink:type="simple">10840A1A-6762-526F-9A67-85AB3865F247</object-id><label>Figure 2.</label><caption><p>
                Soldier of <italic><tp:taxon-name><tp:taxon-name-part taxon-name-part-type="genus" reg="Tauritermes">Tauritermes</tp:taxon-name-part> <tp:taxon-name-part taxon-name-part-type="species" reg="bandeirai">bandeirai</tp:taxon-name-part></tp:taxon-name></italic> sp. nov. (SA499) <bold>A</bold> dorsal <bold>B</bold> lateral <bold>C</bold> oblique, and <bold>D</bold> ventral views of head and pronotum. AC = antennal carina, DH = dorsal horn, FH = frontal horn, and GH = genal horn.</p></caption><graphic xmlns:xlink="http://www.w3.org/1999/xlink" xlink:href="zookeys-954-075-g002.jpg" position="float" orientation="portrait" xlink:type="simple" id="oo_437116.jpg"><uri content-type="original_file" xlink:type="simple">https://binary.pensoft.net/fig/437116</uri></graphic></fig><p>The imago head and pronotum of <italic><tp:taxon-name><tp:taxon-name-part taxon-name-part-type="genus" reg="Tauritermes">T.</tp:taxon-name-part> <tp:taxon-name-part taxon-name-part-type="species" reg="bandeirai">bandeirai</tp:taxon-name-part></tp:taxon-name></italic> are mostly unremarkable, except for a relatively large ocellus in comparison with the rather small compound eye. Among kalotermitid genera, the forewing venation is closest to <italic><tp:taxon-name><tp:taxon-name-part taxon-name-part-type="genus" reg="Incisitermes">Incisitermes</tp:taxon-name-part></tp:taxon-name></italic> Krishna with one diagnostic exception. In <italic><tp:taxon-name><tp:taxon-name-part taxon-name-part-type="genus" reg="Incisitermes">Incisitermes</tp:taxon-name-part></tp:taxon-name></italic>, the median vein is not sclerotized and its terminus does not closely approach the radial sector (<xref ref-type="bibr" rid="B14">Scheffrahn 2014</xref>, fig. 5). In <italic><tp:taxon-name><tp:taxon-name-part taxon-name-part-type="genus" reg="Tauritermes">T.</tp:taxon-name-part> <tp:taxon-name-part taxon-name-part-type="species" reg="bandeirai">bandeirai</tp:taxon-name-part></tp:taxon-name></italic>, the distal third of the median vein is sclerotized and closely paralells the radial sector (Fig. <xref ref-type="fig" rid="F1">1C</xref>). The wing venation of <italic><tp:taxon-name><tp:taxon-name-part taxon-name-part-type="genus" reg="Tauritermes">T.</tp:taxon-name-part> <tp:taxon-name-part taxon-name-part-type="species" reg="vitulus">vitulus</tp:taxon-name-part></tp:taxon-name></italic> is similar to that of <italic><tp:taxon-name><tp:taxon-name-part taxon-name-part-type="genus" reg="Tauritermes">T.</tp:taxon-name-part> <tp:taxon-name-part taxon-name-part-type="species" reg="bandeirai">bandeirai</tp:taxon-name-part></tp:taxon-name></italic>, but no sclerotization is reported (<xref ref-type="bibr" rid="B1">Araujo and Fontes 1979</xref>, fig. 1).</p><fig id="F3" position="float" orientation="portrait"><object-id xmlns:xlink="http://www.w3.org/1999/xlink" content-type="doi" xlink:type="simple">10.3897/zookeys.954.52335.figure3</object-id><object-id xmlns:xlink="http://www.w3.org/1999/xlink" content-type="arpha" xlink:type="simple">EAD7EF54-C9FD-5B15-AAA7-DDE6A9AB65BA</object-id><label>Figure 3.</label><caption><p>
                Soldier of <italic><tp:taxon-name><tp:taxon-name-part taxon-name-part-type="genus" reg="Tauritermes">Tauritermes</tp:taxon-name-part> <tp:taxon-name-part taxon-name-part-type="species" reg="triceromegas">triceromegas</tp:taxon-name-part></tp:taxon-name></italic> (PA942) <bold>A</bold> dorsal <bold>B</bold> lateral <bold>C</bold> oblique, and <bold>D</bold> ventral views of head and pronotum. DH = dorsal horn and FH = frontal horn.</p></caption><graphic xmlns:xlink="http://www.w3.org/1999/xlink" xlink:href="zookeys-954-075-g003.jpg" position="float" orientation="portrait" xlink:type="simple" id="oo_437117.jpg"><uri content-type="original_file" xlink:type="simple">https://binary.pensoft.net/fig/437117</uri></graphic></fig></tp:treatment-sec><tp:treatment-sec sec-type="description" id="SECID0EYAAE"><title>Description.</title><p><bold><italic>Imago</italic></bold> (Fig. <xref ref-type="fig" rid="F1">1A–C</xref>, Table <xref ref-type="table" rid="T1">1</xref>). Head capsule and pronotum light brown. Compound eye obtusely triangular; ocellus a shade lighter than vertex, very large, and roundly ellipsoid; nearly touching eye margin. Vertex covered with about one dozen short setae. Pronotum about as wide as head capsule; anterior margin weakly emarginate in middle. Pronotum covered with a few dozen setae in middle, lateral margins with about one dozen setae each. Antennae with 15 articles, basal article relative lengths 1&gt;2&lt;3&gt;4. Fore wing with subcosta joining costal margin at about one-eighth of wing length from suture. Radius joining costal margin at one-third wing length; radial sector with about four anterior branches. Median vein becoming lightly sclerotized at distal third as it encroaches near the radial sector. Wing membrane and first 4–5 branches of cubitus lightly pigmented, concolorous with apical radial sector and median veins. Arolium present.</p><table-wrap id="T1" position="float" orientation="portrait"><label>Table 1.</label><caption><p>Measurements (mm) of the <italic><tp:taxon-name><tp:taxon-name-part taxon-name-part-type="genus" reg="Tauritermes">Tauritermes</tp:taxon-name-part> <tp:taxon-name-part taxon-name-part-type="species" reg="bandeirai">bandeirai</tp:taxon-name-part></tp:taxon-name></italic> sp. nov. imago.</p></caption><table id="TID0ETPAE" rules="all"><tbody><tr><th rowspan="2" colspan="1">Character</th><th rowspan="1" colspan="2">Females, four colonies (n = 7)</th><th rowspan="1" colspan="2">Males, one colony (n = 4)</th></tr><tr><th rowspan="1" colspan="1">Mean</th><th rowspan="1" colspan="1">Range</th><th rowspan="1" colspan="1">Mean</th><th rowspan="1" colspan="1">Range</th></tr><tr><td rowspan="1" colspan="1">Head width, maximum (w/out eyes)</td><td rowspan="1" colspan="1">0.8</td><td rowspan="1" colspan="1">0.63–0.88</td><td rowspan="1" colspan="1">0.81</td><td rowspan="1" colspan="1">0.79–0.86</td></tr><tr><td rowspan="1" colspan="1">Head width, maximum (with eyes)</td><td rowspan="1" colspan="1">0.93</td><td rowspan="1" colspan="1">0.70–1.04</td><td rowspan="1" colspan="1">0.93</td><td rowspan="1" colspan="1">0.91–0.98</td></tr><tr><td rowspan="1" colspan="1">Pronotum, maximum width</td><td rowspan="1" colspan="1">0.98</td><td rowspan="1" colspan="1">0.90–1.08</td><td rowspan="1" colspan="1">0.85</td><td rowspan="1" colspan="1">0.83–0.90</td></tr><tr><td rowspan="1" colspan="1">Eye diameter, maximum</td><td rowspan="1" colspan="1">0.33</td><td rowspan="1" colspan="1">0.30–0.35</td><td rowspan="1" colspan="1">0.29</td><td rowspan="1" colspan="1">0.26–0.30</td></tr><tr><td rowspan="1" colspan="1">Body length</td><td rowspan="1" colspan="1">5.54</td><td rowspan="1" colspan="1">4.56–6.32</td><td rowspan="1" colspan="1">5.08</td><td rowspan="1" colspan="1">4.88–5.36</td></tr><tr><td rowspan="1" colspan="1">Right fore wing length</td><td rowspan="1" colspan="1">7.7</td><td rowspan="1" colspan="1">7.62–7.78</td><td rowspan="1" colspan="1">6.56</td><td rowspan="1" colspan="1">6.51–6.67</td></tr><tr><td rowspan="1" colspan="1">Body length with wings</td><td rowspan="1" colspan="1">9.92</td><td rowspan="1" colspan="1">9.84–10.00</td><td rowspan="1" colspan="1">8.47</td><td rowspan="1" colspan="1">8.25–8.73</td></tr><tr><td rowspan="1" colspan="1">Number of antennal articles</td><td rowspan="1" colspan="1">15</td><td rowspan="1" colspan="1">15</td><td rowspan="1" colspan="1">–</td><td rowspan="1" colspan="1">–</td></tr></tbody></table></table-wrap><fig id="F4" position="float" orientation="portrait"><object-id xmlns:xlink="http://www.w3.org/1999/xlink" content-type="doi" xlink:type="simple">10.3897/zookeys.954.52335.figure4</object-id><object-id xmlns:xlink="http://www.w3.org/1999/xlink" content-type="arpha" xlink:type="simple">E8116C03-3BFD-510F-866C-6005639CD27A</object-id><label>Figure 4.</label><caption><p>
                Soldier of <italic><tp:taxon-name><tp:taxon-name-part taxon-name-part-type="genus" reg="Tauritermes">Tauritermes</tp:taxon-name-part> <tp:taxon-name-part taxon-name-part-type="species" reg="taurocephalus">taurocephalus</tp:taxon-name-part></tp:taxon-name></italic> (BO722) <bold>A</bold> dorsal <bold>B</bold> lateral <bold>C</bold> oblique, and <bold>D</bold> ventral views of head and pronotum. DH = dorsal horn.</p></caption><graphic xmlns:xlink="http://www.w3.org/1999/xlink" xlink:href="zookeys-954-075-g004.jpg" position="float" orientation="portrait" xlink:type="simple" id="oo_437118.jpg"><uri content-type="original_file" xlink:type="simple">https://binary.pensoft.net/fig/437118</uri></graphic></fig><p><bold><italic>Soldier</italic></bold> (Fig. <xref ref-type="fig" rid="F2">2A–D</xref>, Table <xref ref-type="table" rid="T2">2</xref>). Head capsule, in dorsal view (Fig. <xref ref-type="fig" rid="F2">2A</xref>), dark castaneous brown from postclypeus to antennal carinae, grading to orange at occiput. Head capsule narrowing toward antennal carinae; antennal carinae rugose and visible from above. Frontal ridge V-shaped with deep median cleft. About a dozen fine setae on vertex and genae. Eye spots hyaline, narrowly elliptical. In lateral view (Fig. <xref ref-type="fig" rid="F2">2B</xref>), dorsal horns (or protuberances) forming a rounded shelf near right angle; frontal horns projecting above base of mandibles. Genal horns slightly posterior to frontal horns, anterior to dorsal horns. Pronotum shield-shaped, wider than head; anterior margin rugose, incised in middle with rounded anterior lobes. In oblique view (Fig. <xref ref-type="fig" rid="F2">2C</xref>), dorsal and frontal horns rising prominently from frons; horns and frons coarsely rugose. Postclypeus (Fig. <xref ref-type="fig" rid="F2">2D</xref>) forming elongated, nearly symmetrical hexagon. Third antennal article slightly club-shaped, relative article length 2&lt;3&gt;4=5. Mandibles two-fifths length of head capsule; basal humps robust, rugose; lateral margin of humps parallel. Outside margin of blade nearly straight from above, then curving at right angle at one-fifth from apex; apical tooth thick, marginal dentition weak. Mandibles curve evenly by about 15° in lateral view.</p><table-wrap id="T2" position="float" orientation="portrait"><label>Table 2.</label><caption><p>Measurements of <italic><tp:taxon-name><tp:taxon-name-part taxon-name-part-type="genus" reg="Tauritermes">Tauritermes</tp:taxon-name-part> <tp:taxon-name-part taxon-name-part-type="species" reg="bandeirai">bandeirai</tp:taxon-name-part></tp:taxon-name></italic> sp. nov. soldiers (n = 21) from nine colonies.</p></caption><table id="TID0ERYAE" rules="all"><tbody><tr><th rowspan="1" colspan="1">Character</th><th rowspan="1" colspan="1">Mean</th><th rowspan="1" colspan="1">Range</th></tr><tr><td rowspan="1" colspan="1">Head length to tip of mandibles</td><td rowspan="1" colspan="1">2.12</td><td rowspan="1" colspan="1">1.95–2.25</td></tr><tr><td rowspan="1" colspan="1">Head length to postclypeus</td><td rowspan="1" colspan="1">1.42</td><td rowspan="1" colspan="1">1.30–1.50</td></tr><tr><td rowspan="1" colspan="1">Head width, maximum</td><td rowspan="1" colspan="1">1.11</td><td rowspan="1" colspan="1">0.95–1.20</td></tr><tr><td rowspan="1" colspan="1">Antennal carinae, outside span</td><td rowspan="1" colspan="1">1.08</td><td rowspan="1" colspan="1">0.98–1.18</td></tr><tr><td rowspan="1" colspan="1">Span of dorsal horns</td><td rowspan="1" colspan="1">0.82</td><td rowspan="1" colspan="1">0.72–0.95</td></tr><tr><td rowspan="1" colspan="1">Span of frontal horns</td><td rowspan="1" colspan="1">0.89</td><td rowspan="1" colspan="1">0.82–0.98</td></tr><tr><td rowspan="1" colspan="1">Labrum, maximum width</td><td rowspan="1" colspan="1">0.25</td><td rowspan="1" colspan="1">0.21–0.32</td></tr><tr><td rowspan="1" colspan="1">Pronotum, maximum width</td><td rowspan="1" colspan="1">1.11</td><td rowspan="1" colspan="1">0.98–1.19</td></tr><tr><td rowspan="1" colspan="1">Pronotum, maximum length</td><td rowspan="1" colspan="1">0.82</td><td rowspan="1" colspan="1">0.70–0.93</td></tr><tr><td rowspan="1" colspan="1">Left mandible length to ventral condyle</td><td rowspan="1" colspan="1">1.00</td><td rowspan="1" colspan="1">0.88–1.10</td></tr><tr><td rowspan="1" colspan="1">Postmentum, maximum width</td><td rowspan="1" colspan="1">0.37</td><td rowspan="1" colspan="1">0.33–0.40</td></tr><tr><td rowspan="1" colspan="1">Postmentum, minimum width</td><td rowspan="1" colspan="1">0.22</td><td rowspan="1" colspan="1">0.18–0.26</td></tr><tr><td rowspan="1" colspan="1">Postmentum, length in middle</td><td rowspan="1" colspan="1">0.57</td><td rowspan="1" colspan="1">0.50–0.68</td></tr><tr><td rowspan="1" colspan="1">Head height, excluding postmentum</td><td rowspan="1" colspan="1">0.88</td><td rowspan="1" colspan="1">0.77–0.96</td></tr><tr><td rowspan="1" colspan="1">Third antennal article length</td><td rowspan="1" colspan="1">0.13</td><td rowspan="1" colspan="1">0.09–0.18</td></tr><tr><td rowspan="1" colspan="1">Number of antennal articles</td><td rowspan="1" colspan="1">10.58</td><td rowspan="1" colspan="1">9–12</td></tr></tbody></table></table-wrap></tp:treatment-sec><tp:treatment-sec sec-type="type material" id="SECID0EGPAE"><title>Type material examined.</title><p><bold><italic>Holotype</italic> soldier</bold>, Brazil: Paraíba, São José da Mata (<named-content xmlns:xlink="http://www.w3.org/1999/xlink" content-type="dwc:verbatimCoordinates" xlink:type="simple"><named-content content-type="geo-json" specific-use="{&#34;type&#34;:&#34;Point&#34;,&#34;coordinates&#34;:[-35.976700,7.182900]}" id="NCID0EUPAE" xlink:type="simple">7.1829, -35.9767</named-content></named-content>); 659 meters A.S.L., 17AUG2000, A. Vasconcellos (AV); one soldier (labelled as holotype, Fig. <xref ref-type="fig" rid="F2">2</xref>), one soldier and pseudergates (paratypes); University of Florida Termite Collection (<named-content xmlns:xlink="http://www.w3.org/1999/xlink" content-type="dwc:institutional_code" xlink:type="simple">UFTC</named-content>) no. SA499, subsample from Universidade Federal da Paraíba Termite Collection (<abbrev xmlns:xlink="http://www.w3.org/1999/xlink" content-type="institution" xlink:title="Universidade Federal da Paraíba Termite Collection" id="ABBRID0ECQAE" xlink:type="simple">UPTC</abbrev>) no. 3160.</p></tp:treatment-sec><tp:treatment-sec sec-type="material" id="SECID0EHQAE"><title>Other material examined.</title><p>Brazil: Bahia, Itagiba, Fa. Conjunto S. Luis (<named-content xmlns:xlink="http://www.w3.org/1999/xlink" content-type="dwc:verbatimCoordinates" xlink:type="simple"><named-content content-type="geo-json" specific-use="{&#34;type&#34;:&#34;Point&#34;,&#34;coordinates&#34;:[-39.842800,-14.284000]}" id="NCID0EQQAE" xlink:type="simple">-14.2840, -39.8428</named-content></named-content>), 194 m, 18MAR1994, Jan Křeček; one soldier, pseudergates; <named-content xmlns:xlink="http://www.w3.org/1999/xlink" content-type="dwc:institutional_code" xlink:type="simple">UFTC</named-content> SA444. Bahia, Morro do Chapéu (-11.6474, -41.2694), 974 m, 5NOV2015, AV; four soldiers, four imagos, pseudergates; SA504, 7309 (<named-content xmlns:xlink="http://www.w3.org/1999/xlink" content-type="dwc:institutional_code" xlink:type="simple">UFTC</named-content> and <abbrev xmlns:xlink="http://www.w3.org/1999/xlink" content-type="institution" xlink:title="Universidade Federal da Paraíba Termite Collection" id="ABBRID0E6QAE" xlink:type="simple">UPTC</abbrev> accession numbers respectively). Bahia, Milagres (<named-content xmlns:xlink="http://www.w3.org/1999/xlink" content-type="dwc:verbatimCoordinates" xlink:type="simple"><named-content content-type="geo-json" specific-use="{&#34;type&#34;:&#34;Point&#34;,&#34;coordinates&#34;:[-39.833300,-11.647300]}" id="NCID0EHRAE" xlink:type="simple">-11.6473, -39.8333</named-content></named-content>), 700 m, 16MAR2012, AV; four soldiers, pseudergates; 4362. Paraíba, Maturéia (<named-content xmlns:xlink="http://www.w3.org/1999/xlink" content-type="dwc:verbatimCoordinates" xlink:type="simple"><named-content content-type="geo-json" specific-use="{&#34;type&#34;:&#34;Point&#34;,&#34;coordinates&#34;:[-37.351400,-7.266900]}" id="NCID0EPRAE" xlink:type="simple">-7.2669, -37.3514</named-content></named-content>); 700 m, 20MAY2000, AV; three soldiers, pseudergates; SA497, 1255. Paraíba, Mamanguape (<named-content xmlns:xlink="http://www.w3.org/1999/xlink" content-type="dwc:verbatimCoordinates" xlink:type="simple"><named-content content-type="geo-json" specific-use="{&#34;type&#34;:&#34;Point&#34;,&#34;coordinates&#34;:[-35.126100,-6.838600]}" id="NCID0EXRAE" xlink:type="simple">-6.8386, -35.1261</named-content></named-content>); 33 m, 24JUN2000, AV; two soldiers, pseudergates; SA498, 1799. Paraíba, João Pessoa (<named-content xmlns:xlink="http://www.w3.org/1999/xlink" content-type="dwc:verbatimCoordinates" xlink:type="simple"><named-content content-type="geo-json" specific-use="{&#34;type&#34;:&#34;Point&#34;,&#34;coordinates&#34;:[-34.873100,-7.155400]}" id="NCID0E6RAE" xlink:type="simple">-7.1554, -34.8731</named-content></named-content>); 53 m, 20DEC2012, AV; three soldiers, five imagos; SA502, 4747. Paraíba, São José dos Cordeiros, RPPN Faz. Almas (<named-content xmlns:xlink="http://www.w3.org/1999/xlink" content-type="dwc:verbatimCoordinates" xlink:type="simple"><named-content content-type="geo-json" specific-use="{&#34;type&#34;:&#34;Point&#34;,&#34;coordinates&#34;:[-36.808300,-7.390500]}" id="NCID0EHSAE" xlink:type="simple">-7.3905, -36.8083</named-content></named-content>), 523 m, 07MAR2003, AV; three soldiers, pseudergates; 4746. Pernambuco, Buíque (<named-content xmlns:xlink="http://www.w3.org/1999/xlink" content-type="dwc:verbatimCoordinates" xlink:type="simple"><named-content content-type="geo-json" specific-use="{&#34;type&#34;:&#34;Point&#34;,&#34;coordinates&#34;:[-37.233300,-8.533300]}" id="NCID0EPSAE" xlink:type="simple">-8.5333, -37.2333</named-content></named-content>); 705 m, 16APR2009, AV; two soldiers, one imago, pseudergates; SA500, 3307. Pernambuco, Floresta Tacaratu (<named-content xmlns:xlink="http://www.w3.org/1999/xlink" content-type="dwc:verbatimCoordinates" xlink:type="simple"><named-content content-type="geo-json" specific-use="{&#34;type&#34;:&#34;Point&#34;,&#34;coordinates&#34;:[-38.016700,-8.650000]}" id="NCID0EXSAE" xlink:type="simple">-8.6500, -38.0167</named-content></named-content>); 924 m, 29JUN2010, A. A. V. O. Couto; one soldier, two imagos, pseudergates; SA503, 5014. Pernambuco, Igarassu (<named-content xmlns:xlink="http://www.w3.org/1999/xlink" content-type="dwc:verbatimCoordinates" xlink:type="simple"><named-content content-type="geo-json" specific-use="{&#34;type&#34;:&#34;Point&#34;,&#34;coordinates&#34;:[-35.000600,-7.837100]}" id="NCID0E6SAE" xlink:type="simple">-7.8371, -35.0006</named-content></named-content>); 129 m, 10MAR2016, A. A. V. O. Couto; two soldiers, pseudergates; SA505, 8512.</p></tp:treatment-sec><tp:treatment-sec sec-type="distribution" id="SECID0EETAE"><title>Distribution.</title><p>(Fig. <xref ref-type="fig" rid="F5">5</xref>) Northeastern Brazil, Caatinga and Atlantic Forest biomes. <italic><tp:taxon-name><tp:taxon-name-part taxon-name-part-type="genus" reg="Tauritermes">Tauritermes</tp:taxon-name-part></tp:taxon-name></italic> localities taken from the literature are given in Table <xref ref-type="table" rid="T3">3</xref>.</p><table-wrap id="T3" position="float" orientation="portrait"><label>Table 3.</label><caption><p>Localities of <italic><tp:taxon-name><tp:taxon-name-part taxon-name-part-type="genus" reg="Tauritermes">Tauritermes</tp:taxon-name-part></tp:taxon-name></italic> spp. Taken from the literature and mapped in Fig. <xref ref-type="fig" rid="F5">5</xref>.</p></caption><table id="TID0EJEAG" rules="all"><tbody><tr><th rowspan="1" colspan="1"><italic><tp:taxon-name><tp:taxon-name-part taxon-name-part-type="genus" reg="Tauritermes">Tauritermes</tp:taxon-name-part></tp:taxon-name></italic> sp.</th><th rowspan="1" colspan="1">Location</th><th rowspan="1" colspan="1">Latitude / Longitude</th><th rowspan="1" colspan="1">Reference</th></tr><tr><td rowspan="1" colspan="1"><italic><tp:taxon-name><tp:taxon-name-part taxon-name-part-type="genus" reg="Tauritermes">T.</tp:taxon-name-part></tp:taxon-name></italic> sp.</td><td rowspan="1" colspan="1">Brazil: Paraíba</td><td rowspan="1" colspan="1">
                    <named-content xmlns:xlink="http://www.w3.org/1999/xlink" content-type="dwc:verbatimCoordinates" xlink:type="simple">
                      <named-content content-type="geo-json" specific-use="{&#34;type&#34;:&#34;Point&#34;,&#34;coordinates&#34;:[-36.870000,-7.470000]}" id="NCID0E3VAE" xlink:type="simple">-7.47, -36.87</named-content>
                    </named-content>
                  </td><td rowspan="1" colspan="1">
                    <xref ref-type="bibr" rid="B22">Vasconcellos et al. (2010)</xref>
                  </td></tr><tr><td rowspan="1" colspan="1"><italic><tp:taxon-name><tp:taxon-name-part taxon-name-part-type="genus" reg="Tauritermes">T.</tp:taxon-name-part></tp:taxon-name></italic> sp.</td><td rowspan="1" colspan="1">Brazil: Mataraca</td><td rowspan="1" colspan="1">
                    <named-content xmlns:xlink="http://www.w3.org/1999/xlink" content-type="dwc:verbatimCoordinates" xlink:type="simple">
                      <named-content content-type="geo-json" specific-use="{&#34;type&#34;:&#34;Point&#34;,&#34;coordinates&#34;:[-34.930000,-6.480000]}" id="NCID0E6WAE" xlink:type="simple">-6.48, -34.93</named-content>
                    </named-content>
                  </td><td rowspan="1" colspan="1">
                    <xref ref-type="bibr" rid="B21">Vasconcellos et al. (2005)</xref>
                  </td></tr><tr><td rowspan="1" colspan="1"><italic><tp:taxon-name><tp:taxon-name-part taxon-name-part-type="genus" reg="Tauritermes">T.</tp:taxon-name-part></tp:taxon-name></italic> sp.</td><td rowspan="1" colspan="1">Brazil:Amazonas, Manaus</td><td rowspan="1" colspan="1">
                    <named-content xmlns:xlink="http://www.w3.org/1999/xlink" content-type="dwc:verbatimCoordinates" xlink:type="simple">
                      <named-content content-type="geo-json" specific-use="{&#34;type&#34;:&#34;Point&#34;,&#34;coordinates&#34;:[-59.970000,-3.100000]}" id="NCID0ECYAE" xlink:type="simple">-3.1, -59.97</named-content>
                    </named-content>
                  </td><td rowspan="1" colspan="1">
                    <xref ref-type="bibr" rid="B3">Dambros et al. (2013)</xref>
                  </td></tr><tr><td rowspan="1" colspan="1"><italic><tp:taxon-name><tp:taxon-name-part taxon-name-part-type="genus" reg="Tauritermes">T.</tp:taxon-name-part></tp:taxon-name></italic> sp.</td><td rowspan="1" colspan="1">Brazil: “Atlantic forest”</td><td rowspan="1" colspan="1">
                    <named-content xmlns:xlink="http://www.w3.org/1999/xlink" content-type="dwc:verbatimCoordinates" xlink:type="simple">
                      <named-content content-type="geo-json" specific-use="{&#34;type&#34;:&#34;Point&#34;,&#34;coordinates&#34;:[-35.180000,-5.930000]}" id="NCID0EFZAE" xlink:type="simple">-5.93, -35.18</named-content>
                    </named-content>
                  </td><td rowspan="1" colspan="1">
                    <xref ref-type="bibr" rid="B19">Souza et al. (2012)</xref>
                  </td></tr><tr><td rowspan="1" colspan="1"><italic><tp:taxon-name><tp:taxon-name-part taxon-name-part-type="genus" reg="Tauritermes">T.</tp:taxon-name-part></tp:taxon-name></italic> sp.</td><td rowspan="1" colspan="1">Brazil: Bahia, Mata de S. João</td><td rowspan="1" colspan="1">
                    <named-content xmlns:xlink="http://www.w3.org/1999/xlink" content-type="dwc:verbatimCoordinates" xlink:type="simple">
                      <named-content content-type="geo-json" specific-use="{&#34;type&#34;:&#34;Point&#34;,&#34;coordinates&#34;:[-38.510000,-12.970000]}" id="NCID0EI1AE" xlink:type="simple">-12.97, -38.51</named-content>
                    </named-content>
                  </td><td rowspan="1" colspan="1">
                    <xref ref-type="bibr" rid="B2">Cancello et al. (2014)</xref>
                  </td></tr><tr><td rowspan="1" colspan="1"><italic><tp:taxon-name><tp:taxon-name-part taxon-name-part-type="genus" reg="Tauritermes">T.</tp:taxon-name-part></tp:taxon-name></italic> sp.</td><td rowspan="1" colspan="1">Argentina: Picomayo P. Nat.</td><td rowspan="1" colspan="1">
                    <named-content xmlns:xlink="http://www.w3.org/1999/xlink" content-type="dwc:verbatimCoordinates" xlink:type="simple">
                      <named-content content-type="geo-json" specific-use="{&#34;type&#34;:&#34;Point&#34;,&#34;coordinates&#34;:[-58.144000,-25.109000]}" id="NCID0EL2AE" xlink:type="simple">-25.109, -58.144</named-content>
                    </named-content>
                  </td><td rowspan="1" colspan="1">
                    <xref ref-type="bibr" rid="B13">Roisin and Leponce (2004)</xref>
                  </td></tr><tr><td rowspan="1" colspan="1">
                    <italic><tp:taxon-name><tp:taxon-name-part taxon-name-part-type="genus" reg="Tauritermes">T.</tp:taxon-name-part> <tp:taxon-name-part taxon-name-part-type="species" reg="taurocephalus">taurocephalus</tp:taxon-name-part></tp:taxon-name></italic>
                  </td><td rowspan="1" colspan="1">Argentina: Corrientes</td><td rowspan="1" colspan="1">
                    <named-content xmlns:xlink="http://www.w3.org/1999/xlink" content-type="dwc:verbatimCoordinates" xlink:type="simple">
                      <named-content content-type="geo-json" specific-use="{&#34;type&#34;:&#34;Point&#34;,&#34;coordinates&#34;:[-58.800000,-27.490000]}" id="NCID0ES3AE" xlink:type="simple">-27.49, -58.8</named-content>
                    </named-content>
                  </td><td rowspan="1" colspan="1">
                    <xref ref-type="bibr" rid="B20">Torales et al. (1997)</xref>
                  </td></tr><tr><td rowspan="1" colspan="1">
                    <italic><tp:taxon-name><tp:taxon-name-part taxon-name-part-type="genus" reg="Tauritermes">T.</tp:taxon-name-part> <tp:taxon-name-part taxon-name-part-type="species" reg="taurocephalus">taurocephalus</tp:taxon-name-part></tp:taxon-name></italic>
                  </td><td rowspan="1" colspan="1">Brazil: Mato Grosso, Corumbá</td><td rowspan="1" colspan="1">
                    <named-content xmlns:xlink="http://www.w3.org/1999/xlink" content-type="dwc:verbatimCoordinates" xlink:type="simple">
                      <named-content content-type="geo-json" specific-use="{&#34;type&#34;:&#34;Point&#34;,&#34;coordinates&#34;:[-57.650000,-19.020000]}" id="NCID0EZ4AE" xlink:type="simple">-19.02, -57.65</named-content>
                    </named-content>
                  </td><td rowspan="1" colspan="1">
                    <xref ref-type="bibr" rid="B18">Silvestri (1901)</xref>
                  </td></tr><tr><td rowspan="1" colspan="1">
                    <italic><tp:taxon-name><tp:taxon-name-part taxon-name-part-type="genus" reg="Tauritermes">T.</tp:taxon-name-part> <tp:taxon-name-part taxon-name-part-type="species" reg="taurocephalus">taurocephalus</tp:taxon-name-part></tp:taxon-name></italic>
                  </td><td rowspan="1" colspan="1">Argentina: Chaco, Captain Solari</td><td rowspan="1" colspan="1">
                    <named-content xmlns:xlink="http://www.w3.org/1999/xlink" content-type="dwc:verbatimCoordinates" xlink:type="simple">
                      <named-content content-type="geo-json" specific-use="{&#34;type&#34;:&#34;Point&#34;,&#34;coordinates&#34;:[-59.560000,-26.800000]}" id="NCID0EA6AE" xlink:type="simple">-26.8, -59.56</named-content>
                    </named-content>
                  </td><td rowspan="1" colspan="1">
                    <xref ref-type="bibr" rid="B5">Godoy (2004)</xref>
                  </td></tr><tr><td rowspan="1" colspan="1">
                    <italic><tp:taxon-name><tp:taxon-name-part taxon-name-part-type="genus" reg="Tauritermes">T.</tp:taxon-name-part> <tp:taxon-name-part taxon-name-part-type="species" reg="taurocephalus">taurocephalus</tp:taxon-name-part></tp:taxon-name></italic>
                  </td><td rowspan="1" colspan="1"><tp:taxon-name>Artentina</tp:taxon-name>: Formosa, Pres. Irigoyen Dept.</td><td rowspan="1" colspan="1">
                    <named-content xmlns:xlink="http://www.w3.org/1999/xlink" content-type="dwc:verbatimCoordinates" xlink:type="simple">
                      <named-content content-type="geo-json" specific-use="{&#34;type&#34;:&#34;Point&#34;,&#34;coordinates&#34;:[-58.850000,-26.180000]}" id="NCID0EMAAG" xlink:type="simple">-26.18, -58.85</named-content>
                    </named-content>
                  </td><td rowspan="1" colspan="1">
                    <xref ref-type="bibr" rid="B5">Godoy (2004)</xref>
                  </td></tr><tr><td rowspan="1" colspan="1">
                    <italic><tp:taxon-name><tp:taxon-name-part taxon-name-part-type="genus" reg="Tauritermes">T.</tp:taxon-name-part> <tp:taxon-name-part taxon-name-part-type="species" reg="taurocephalus">taurocephalus</tp:taxon-name-part></tp:taxon-name></italic>
                  </td><td rowspan="1" colspan="1">Argentina: Formosa, P. N. Picomayo</td><td rowspan="1" colspan="1">
                    <named-content xmlns:xlink="http://www.w3.org/1999/xlink" content-type="dwc:verbatimCoordinates" xlink:type="simple">
                      <named-content content-type="geo-json" specific-use="{&#34;type&#34;:&#34;Point&#34;,&#34;coordinates&#34;:[-58.089000,-25.066000]}" id="NCID0ETBAG" xlink:type="simple">-25.066, -58.089</named-content>
                    </named-content>
                  </td><td rowspan="1" colspan="1">
                    <xref ref-type="bibr" rid="B13">Roisin and Leponce (2004)</xref>
                  </td></tr><tr><td rowspan="1" colspan="1">
                    <italic><tp:taxon-name><tp:taxon-name-part taxon-name-part-type="genus" reg="Tauritermes">T.</tp:taxon-name-part> <tp:taxon-name-part taxon-name-part-type="species" reg="taurocephalus">taurocephalus</tp:taxon-name-part></tp:taxon-name></italic>
                  </td><td rowspan="1" colspan="1">Argentina: Formosa, P. N. Picomayo</td><td rowspan="1" colspan="1">
                    <named-content xmlns:xlink="http://www.w3.org/1999/xlink" content-type="dwc:verbatimCoordinates" xlink:type="simple">
                      <named-content content-type="geo-json" specific-use="{&#34;type&#34;:&#34;Point&#34;,&#34;coordinates&#34;:[-58.097000,-25.026000]}" id="NCID0E1CAG" xlink:type="simple">-25.026, -58.097</named-content>
                    </named-content>
                  </td><td rowspan="1" colspan="1">
                    <xref ref-type="bibr" rid="B13">Roisin and Leponce (2004)</xref>
                  </td></tr><tr><td rowspan="1" colspan="1">
                    <italic><tp:taxon-name><tp:taxon-name-part taxon-name-part-type="genus" reg="Tauritermes">T.</tp:taxon-name-part> <tp:taxon-name-part taxon-name-part-type="species" reg="taurocephalus">taurocephalus</tp:taxon-name-part></tp:taxon-name></italic>
                  </td><td rowspan="1" colspan="1">Argentina: Salta, Urundel</td><td rowspan="1" colspan="1">
                    <named-content xmlns:xlink="http://www.w3.org/1999/xlink" content-type="dwc:verbatimCoordinates" xlink:type="simple">
                      <named-content content-type="geo-json" specific-use="{&#34;type&#34;:&#34;Point&#34;,&#34;coordinates&#34;:[-64.400000,-23.560000]}" id="NCID0EBEAG" xlink:type="simple">-23.56, -64.4</named-content>
                    </named-content>
                  </td><td rowspan="1" colspan="1">
                    <xref ref-type="bibr" rid="B4">Fontes (1998)</xref>
                  </td></tr><tr><td rowspan="1" colspan="1">
                    <italic><tp:taxon-name><tp:taxon-name-part taxon-name-part-type="genus" reg="Tauritermes">T.</tp:taxon-name-part> <tp:taxon-name-part taxon-name-part-type="species" reg="taurocephalus">taurocephalus</tp:taxon-name-part></tp:taxon-name></italic>
                  </td><td rowspan="1" colspan="1">Argentina: Salta, Urundel</td><td rowspan="1" colspan="1">
                    <named-content xmlns:xlink="http://www.w3.org/1999/xlink" content-type="dwc:verbatimCoordinates" xlink:type="simple">
                      <named-content content-type="geo-json" specific-use="{&#34;type&#34;:&#34;Point&#34;,&#34;coordinates&#34;:[-64.400000,-23.560000]}" id="NCID0EIFAG" xlink:type="simple">-23.56, -64.4</named-content>
                    </named-content>
                  </td><td rowspan="1" colspan="1">
                    <xref ref-type="bibr" rid="B4">Fontes (1998)</xref>
                  </td></tr><tr><td rowspan="1" colspan="1">
                    <italic><tp:taxon-name><tp:taxon-name-part taxon-name-part-type="genus" reg="Tauritermes">T.</tp:taxon-name-part> <tp:taxon-name-part taxon-name-part-type="species" reg="triceromegas">triceromegas</tp:taxon-name-part></tp:taxon-name></italic>
                  </td><td rowspan="1" colspan="1">Argentina: Cordoba, Cosquin</td><td rowspan="1" colspan="1">
                    <named-content xmlns:xlink="http://www.w3.org/1999/xlink" content-type="dwc:verbatimCoordinates" xlink:type="simple">
                      <named-content content-type="geo-json" specific-use="{&#34;type&#34;:&#34;Point&#34;,&#34;coordinates&#34;:[-64.470000,-31.240000]}" id="NCID0EPGAG" xlink:type="simple">-31.24, -64.47</named-content>
                    </named-content>
                  </td><td rowspan="1" colspan="1">
                    <xref ref-type="bibr" rid="B18">Silvestri (1901)</xref>
                  </td></tr><tr><td rowspan="1" colspan="1">
                    <italic><tp:taxon-name><tp:taxon-name-part taxon-name-part-type="genus" reg="Tauritermes">T.</tp:taxon-name-part> <tp:taxon-name-part taxon-name-part-type="species" reg="triceromegas">triceromegas</tp:taxon-name-part></tp:taxon-name></italic>
                  </td><td rowspan="1" colspan="1">Argentina: Corrientes, Concepcion</td><td rowspan="1" colspan="1">
                    <named-content xmlns:xlink="http://www.w3.org/1999/xlink" content-type="dwc:verbatimCoordinates" xlink:type="simple">
                      <named-content content-type="geo-json" specific-use="{&#34;type&#34;:&#34;Point&#34;,&#34;coordinates&#34;:[-57.300000,-27.480000]}" id="NCID0EWHAG" xlink:type="simple">-27.48, -57.3</named-content>
                    </named-content>
                  </td><td rowspan="1" colspan="1">
                    <xref ref-type="bibr" rid="B20">Torales et al. (1997)</xref>
                  </td></tr><tr><td rowspan="1" colspan="1">
                    <italic><tp:taxon-name><tp:taxon-name-part taxon-name-part-type="genus" reg="Tauritermes">T.</tp:taxon-name-part> <tp:taxon-name-part taxon-name-part-type="species" reg="triceromegas">triceromegas</tp:taxon-name-part></tp:taxon-name></italic>
                  </td><td rowspan="1" colspan="1">Argentina: Salta, La Estrella</td><td rowspan="1" colspan="1">
                    <named-content xmlns:xlink="http://www.w3.org/1999/xlink" content-type="dwc:verbatimCoordinates" xlink:type="simple">
                      <named-content content-type="geo-json" specific-use="{&#34;type&#34;:&#34;Point&#34;,&#34;coordinates&#34;:[-64.070000,-23.820000]}" id="NCID0E4IAG" xlink:type="simple">-23.82, -64.07</named-content>
                    </named-content>
                  </td><td rowspan="1" colspan="1">
                    <xref ref-type="bibr" rid="B4">Fontes (1998)</xref>
                  </td></tr><tr><td rowspan="1" colspan="1">
                    <italic><tp:taxon-name><tp:taxon-name-part taxon-name-part-type="genus" reg="Tauritermes">T.</tp:taxon-name-part> <tp:taxon-name-part taxon-name-part-type="species" reg="vitulus">vitulus</tp:taxon-name-part></tp:taxon-name></italic>
                  </td><td rowspan="1" colspan="1">Brazil: Santa Catarina, Blumenau</td><td rowspan="1" colspan="1">
                    <named-content xmlns:xlink="http://www.w3.org/1999/xlink" content-type="dwc:verbatimCoordinates" xlink:type="simple">
                      <named-content content-type="geo-json" specific-use="{&#34;type&#34;:&#34;Point&#34;,&#34;coordinates&#34;:[-49.100000,-26.900000]}" id="NCID0EEKAG" xlink:type="simple">-26.9, -49.1</named-content>
                    </named-content>
                  </td><td rowspan="1" colspan="1">
                    <xref ref-type="bibr" rid="B1">Araujo and Fontes (1979)</xref>
                  </td></tr><tr><td rowspan="1" colspan="1">
                    <italic><tp:taxon-name><tp:taxon-name-part taxon-name-part-type="genus" reg="Tauritermes">T.</tp:taxon-name-part> <tp:taxon-name-part taxon-name-part-type="species" reg="vitulus">vitulus</tp:taxon-name-part></tp:taxon-name></italic>
                  </td><td rowspan="1" colspan="1">Brazil: Santa Catarina, Itapema</td><td rowspan="1" colspan="1">
                    <named-content xmlns:xlink="http://www.w3.org/1999/xlink" content-type="dwc:verbatimCoordinates" xlink:type="simple">
                      <named-content content-type="geo-json" specific-use="{&#34;type&#34;:&#34;Point&#34;,&#34;coordinates&#34;:[-48.600000,-27.100000]}" id="NCID0ELLAG" xlink:type="simple">-27.1, -48.6</named-content>
                    </named-content>
                  </td><td rowspan="1" colspan="1">
                    <xref ref-type="bibr" rid="B1">Araujo and Fontes (1979)</xref>
                  </td></tr></tbody></table></table-wrap><fig id="F5" position="float" orientation="portrait"><object-id xmlns:xlink="http://www.w3.org/1999/xlink" content-type="doi" xlink:type="simple">10.3897/zookeys.954.52335.figure5</object-id><object-id xmlns:xlink="http://www.w3.org/1999/xlink" content-type="arpha" xlink:type="simple">AB010816-9727-57B5-9FD0-7ACEEA3B99F5</object-id><label>Figure 5.</label><caption><p>Map of <italic><tp:taxon-name><tp:taxon-name-part taxon-name-part-type="genus" reg="Tauritermes">Tauritermes</tp:taxon-name-part></tp:taxon-name></italic> from the literature and <named-content xmlns:xlink="http://www.w3.org/1999/xlink" content-type="dwc:institutional_code" xlink:type="simple">UFTC</named-content>. Biomes are shown for Brazil. See <xref ref-type="bibr" rid="B16">Scheffrahn (2019b)</xref> for <named-content xmlns:xlink="http://www.w3.org/1999/xlink" content-type="dwc:institutional_code" xlink:type="simple">UFTC</named-content> data and Table <xref ref-type="table" rid="T3">3</xref> for literature references.</p></caption><graphic xmlns:xlink="http://www.w3.org/1999/xlink" xlink:href="zookeys-954-075-g005.jpg" position="float" orientation="portrait" xlink:type="simple" id="oo_437119.jpg"><uri content-type="original_file" xlink:type="simple">https://binary.pensoft.net/fig/437119</uri></graphic></fig></tp:treatment-sec><tp:treatment-sec sec-type="etymology" id="SECID0E5MAG"><title>Etymology.</title><p>Named for Dr. Adelmar Gomes Bandeira, the graduate and post-graduate advisor of AV who died in 2019. Dr. Bandeira was one of the first termitologists to work on termite ecology in the New World.</p></tp:treatment-sec><tp:treatment-sec sec-type="biology" id="SECID0EDNAG"><title>Biology.</title><p>The colonies of <italic><tp:taxon-name><tp:taxon-name-part taxon-name-part-type="genus" reg="Tauritermes">T.</tp:taxon-name-part> <tp:taxon-name-part taxon-name-part-type="species" reg="bandeirai">bandeirai</tp:taxon-name-part></tp:taxon-name></italic> were collected inside dry trunks in the beginning stages of decomposition (diameter &gt; 3cm) and in dead terminal branches still attached to the trunks, both in areas of Caatinga and Atlantic Forest. In the Caatinga, colonies of <italic><tp:taxon-name><tp:taxon-name-part taxon-name-part-type="genus" reg="Tauritermes">T.</tp:taxon-name-part> <tp:taxon-name-part taxon-name-part-type="species" reg="bandeirai">bandeirai</tp:taxon-name-part></tp:taxon-name></italic> were relatively easy to extract from dead terminal branches of <italic><tp:taxon-name><tp:taxon-name-part taxon-name-part-type="genus" reg="Commiphora">Commiphora</tp:taxon-name-part> <tp:taxon-name-part taxon-name-part-type="species" reg="leptophloeos">leptophloeos</tp:taxon-name-part></tp:taxon-name></italic> (Mart.) J.B. Gillett (<tp:taxon-name><tp:taxon-name-part taxon-name-part-type="family">Burseraceae</tp:taxon-name-part></tp:taxon-name>). This tree is also a “hot spot” for collecting other kalotermitids, such as <italic><tp:taxon-name><tp:taxon-name-part taxon-name-part-type="genus" reg="Cryptotermes">Cryptotermes</tp:taxon-name-part></tp:taxon-name></italic>, <italic><tp:taxon-name><tp:taxon-name-part taxon-name-part-type="genus" reg="Neotermes">Neotermes</tp:taxon-name-part></tp:taxon-name></italic>, and <italic><tp:taxon-name><tp:taxon-name-part taxon-name-part-type="genus" reg="Rugitermes">Rugitermes</tp:taxon-name-part></tp:taxon-name></italic>.</p><p>Using light traps over a year (December 2017 to November 2018) in a Caatinga area located in the municipality of São José dos Cordeiros, Paraíba-Brazil, the alates of <italic><tp:taxon-name><tp:taxon-name-part taxon-name-part-type="genus" reg="Tauritermes">T.</tp:taxon-name-part> <tp:taxon-name-part taxon-name-part-type="species" reg="bandeirai">bandeirai</tp:taxon-name-part></tp:taxon-name></italic> were collected five times; once in December, thrice in January, and once in February. This period represents a transition between the dry and rainy season in the area. For the Atlantic Forest, alates were recorded in wood in March, June, and December.</p><p>There are no records of <italic><tp:taxon-name><tp:taxon-name-part taxon-name-part-type="genus" reg="Tauritermes">Tauritermes</tp:taxon-name-part> <tp:taxon-name-part taxon-name-part-type="species" reg="bandeirai">bandeirai</tp:taxon-name-part></tp:taxon-name></italic> infestations in buildings, either in urban or agricultural environments. Other <italic><tp:taxon-name><tp:taxon-name-part taxon-name-part-type="genus" reg="Tauritermes">Tauritermes</tp:taxon-name-part></tp:taxon-name></italic> species infest sound, dry wood (RHS, unpubl.) and are even structural pests (<xref ref-type="bibr" rid="B1">Araujo and Fontes 1979</xref>).</p></tp:treatment-sec><ref-list><ref id="B1"><mixed-citation xmlns:xlink="http://www.w3.org/1999/xlink" xlink:type="simple"><person-group><name name-style="western"><surname>Araujo</surname><given-names>RL</given-names></name><name name-style="western"><surname>Fontes</surname><given-names>LR</given-names></name></person-group> (<year>1979</year>) <article-title>Notes on the Neotropical genus <italic><tp:taxon-name><tp:taxon-name-part taxon-name-part-type="genus">Tauritermes</tp:taxon-name-part></tp:taxon-name></italic>, with a new species from Brasil (<tp:taxon-name><tp:taxon-name-part taxon-name-part-type="order">Isoptera</tp:taxon-name-part></tp:taxon-name>, <tp:taxon-name><tp:taxon-name-part taxon-name-part-type="family">Kalotermitidae</tp:taxon-name-part></tp:taxon-name>).</article-title><source>Revista Brasileira de Entomologia</source><volume>23</volume>(<issue>1</issue>): <fpage>29</fpage>–<lpage>34</lpage>.</mixed-citation></ref><ref id="B14"><mixed-citation xmlns:xlink="http://www.w3.org/1999/xlink" xlink:type="simple"><person-group><name name-style="western"><surname>Scheffrahn</surname><given-names>RH</given-names></name></person-group> (<year>2014</year>) <article-title><italic><tp:taxon-name><tp:taxon-name-part taxon-name-part-type="genus">Incisitermes</tp:taxon-name-part> <tp:taxon-name-part taxon-name-part-type="species">nishimurai</tp:taxon-name-part></tp:taxon-name></italic>, a new drywood termite species (<tp:taxon-name><tp:taxon-name-part taxon-name-part-type="order">Isoptera</tp:taxon-name-part></tp:taxon-name>: <tp:taxon-name><tp:taxon-name-part taxon-name-part-type="family">Kalotermitidae</tp:taxon-name-part></tp:taxon-name>) from the highlands of Central America.</article-title><source>Zootaxa</source><volume>3878</volume>(<issue>5</issue>): <fpage>471</fpage>–<lpage>478</lpage>. <ext-link xlink:type="simple" ext-link-type="doi" xlink:href="10.11646/zootaxa.3878.5.5">https://doi.org/10.11646/zootaxa.3878.5.5</ext-link></mixed-citation></ref><ref id="B16"><mixed-citation xmlns:xlink="http://www.w3.org/1999/xlink" xlink:type="simple"><person-group><name name-style="western"><surname>Scheffrahn</surname><given-names>RH</given-names></name></person-group> (<year>2019b</year>) UF Termite database. University of Florida termite collection. <ext-link xlink:type="simple" ext-link-type="uri" xlink:href="https://www.termitediversity.org/">https://www.termitediversity.org/</ext-link> [Accessed on: 2020-3-10]</mixed-citation></ref><ref id="B22"><mixed-citation xmlns:xlink="http://www.w3.org/1999/xlink" xlink:type="simple"><person-group><name name-style="western"><surname>Vasconcellos</surname><given-names>A</given-names></name><name name-style="western"><surname>Bandeira</surname><given-names>AG</given-names></name><name name-style="western"><surname>Moura</surname><given-names>FMS</given-names></name><name name-style="western"><surname>Araújo</surname><given-names>VFP</given-names></name><name name-style="western"><surname>Gusmão</surname><given-names>MAB</given-names></name><name name-style="western"><surname>Constantino</surname><given-names>R</given-names></name></person-group> (<year>2010</year>) <article-title>Termite assemblages in three habitats under different disturbance regimes in the semi-arid Caatinga of NE Brazil.</article-title><source>Journal of Arid Environments</source><volume>74</volume>: <fpage>298</fpage>–<lpage>302</lpage>. <ext-link xlink:type="simple" ext-link-type="doi" xlink:href="10.1016/j.jaridenv.2009.07.007">https://doi.org/10.1016/j.jaridenv.2009.07.007</ext-link></mixed-citation></ref><ref id="B21"><mixed-citation xmlns:xlink="http://www.w3.org/1999/xlink" xlink:type="simple"><person-group><name name-style="western"><surname>Vasconcellos</surname><given-names>A</given-names></name><name name-style="western"><surname>Mélo</surname><given-names>ACS</given-names></name><name name-style="western"><surname>Segundo</surname><given-names>EDMV</given-names></name><name name-style="western"><surname>Bandeira</surname><given-names>AG</given-names></name></person-group> (<year>2005</year>) <article-title>Termites from two Restinga forests of Northeastern Brazil.</article-title><source>Iheringia Série Zoologia,</source><volume>95</volume>: <fpage>127</fpage>–<lpage>131</lpage>. <ext-link xlink:type="simple" ext-link-type="doi" xlink:href="10.1590/S0073-47212005000200003">https://doi.org/10.1590/S0073-47212005000200003</ext-link></mixed-citation></ref><ref id="B3"><mixed-citation xmlns:xlink="http://www.w3.org/1999/xlink" xlink:type="simple"><person-group><name name-style="western"><surname>Dambros</surname><given-names>CS</given-names></name><name name-style="western"><surname>Silva</surname><given-names>VNV</given-names></name><name name-style="western"><surname>Azevedo</surname><given-names>R</given-names></name><name name-style="western"><surname>Morais</surname><given-names>JW</given-names></name></person-group> (<year>2013</year>) <article-title>Road-associated edge effects in Amazonia change termite community composition by modifying environmental conditions.</article-title><source>Journal for Nature Conservation</source><volume>21</volume>: <fpage>279</fpage>–<lpage>285</lpage>. <ext-link xlink:type="simple" ext-link-type="doi" xlink:href="10.1016/j.jnc.2013.02.003">https://doi.org/10.1016/j.jnc.2013.02.003</ext-link></mixed-citation></ref><ref id="B19"><mixed-citation xmlns:xlink="http://www.w3.org/1999/xlink" xlink:type="simple"><person-group><name name-style="western"><surname>Souza</surname><given-names>HBDA</given-names></name><name name-style="western"><surname>Alves</surname><given-names>WDF</given-names></name><name name-style="western"><surname>Vasconcellos</surname><given-names>A</given-names></name></person-group> (<year>2012</year>) <article-title>Termite assemblages in five semideciduous Atlantic Forest fragments in the northern coastland limit of the biome.</article-title><source>Revista Brasileira de Entomologia</source><volume>56</volume>: <fpage>67</fpage>–<lpage>72</lpage>. <ext-link xlink:type="simple" ext-link-type="doi" xlink:href="10.1590/S0085-56262012005000013">https://doi.org/10.1590/S0085-56262012005000013</ext-link></mixed-citation></ref><ref id="B2"><mixed-citation xmlns:xlink="http://www.w3.org/1999/xlink" xlink:type="simple"><person-group><name name-style="western"><surname>Cancello</surname><given-names>EM</given-names></name><name name-style="western"><surname>Silva</surname><given-names>RR</given-names></name><name name-style="western"><surname>Vasconcellos</surname><given-names>A</given-names></name><name name-style="western"><surname>Reis</surname><given-names>YT</given-names></name><name name-style="western"><surname>Oliveira</surname><given-names>LM</given-names></name></person-group> (<year>2014</year>) <article-title>Latitudinal variation in termite species richness and abundance along the Brazilian Atlantic Forest hotspot.</article-title><source>Biotropica</source><volume>46</volume>: <fpage>441</fpage>–<lpage>450</lpage>. <ext-link xlink:type="simple" ext-link-type="doi" xlink:href="10.1111/btp.12120">https://doi.org/10.1111/btp.12120</ext-link></mixed-citation></ref><ref id="B13"><mixed-citation xmlns:xlink="http://www.w3.org/1999/xlink" xlink:type="simple"><person-group><name name-style="western"><surname>Roisin</surname><given-names>Y</given-names></name><name name-style="western"><surname>Leponce</surname><given-names>M</given-names></name></person-group> (<year>2004</year>) <article-title>Characterizing termite assemblages in fragmented forests: A test case in the Argentinian Chaco.</article-title><source>Austral Ecology</source><volume>29</volume>(<issue>6</issue>): <fpage>637</fpage>–<lpage>646</lpage>. <ext-link xlink:type="simple" ext-link-type="doi" xlink:href="10.1111/j.1442-9993.2004.01403.x">https://doi.org/10.1111/j.1442-9993.2004.01403.x</ext-link></mixed-citation></ref><ref id="B20"><mixed-citation xmlns:xlink="http://www.w3.org/1999/xlink" xlink:type="simple"><person-group><name name-style="western"><surname>Torales</surname><given-names>GJ</given-names></name><name name-style="western"><surname>Laffont</surname><given-names>ER</given-names></name><name name-style="western"><surname>Arbino</surname><given-names>MO</given-names></name><name name-style="western"><surname>Godoy</surname><given-names>MC</given-names></name></person-group> (<year>1997</year>) <article-title>Primera lista faunística de los isópteros de la Argentina.</article-title><source>Revista de la Sociedad Entomológica Argentina</source><volume>56</volume>: <fpage>47</fpage>–<lpage>53</lpage>.</mixed-citation></ref><ref id="B18"><mixed-citation xmlns:xlink="http://www.w3.org/1999/xlink" xlink:type="simple"><person-group><name name-style="western"><surname>Silvestri</surname><given-names>F</given-names></name></person-group> (<year>1901</year>) <article-title>Nota preliminare sui Termitidi sud-americani.</article-title><source>Bollettino dei Musei di Zoologia ed Anatomia Comparata della Reale Università di Torino</source><volume>16</volume>(<issue>389</issue>): <fpage>1</fpage>–<lpage>8</lpage>. <ext-link xlink:type="simple" ext-link-type="doi" xlink:href="10.5962/bhl.part.26628">https://doi.org/10.5962/bhl.part.26628</ext-link></mixed-citation></ref><ref id="B5"><mixed-citation xmlns:xlink="http://www.w3.org/1999/xlink" xlink:type="simple"><person-group><name name-style="western"><surname>Godoy</surname><given-names>MC</given-names></name></person-group> (<year>2004</year>) <article-title>Gut structure of two species of the Neotropical genus <italic><tp:taxon-name><tp:taxon-name-part taxon-name-part-type="genus">Tauritermes</tp:taxon-name-part></tp:taxon-name></italic> Krishna (<tp:taxon-name><tp:taxon-name-part taxon-name-part-type="order">Isoptera</tp:taxon-name-part></tp:taxon-name>: <tp:taxon-name><tp:taxon-name-part taxon-name-part-type="family">Kalotermitidae</tp:taxon-name-part></tp:taxon-name>).</article-title><source>Neotropical Entomology</source><volume>33</volume>(<issue>2</issue>): <fpage>163</fpage>–<lpage>167</lpage>. <ext-link xlink:type="simple" ext-link-type="doi" xlink:href="10.1590/S1519-566X2004000200006">https://doi.org/10.1590/S1519-566X2004000200006</ext-link></mixed-citation></ref><ref id="B4"><mixed-citation xmlns:xlink="http://www.w3.org/1999/xlink" xlink:type="simple"><person-group><name name-style="western"><surname>Fontes</surname><given-names>LR</given-names></name></person-group> (<year>1998</year>) <article-title>Novos aditamentos ao “Catálogo dos <tp:taxon-name><tp:taxon-name-part taxon-name-part-type="order">Isoptera</tp:taxon-name-part></tp:taxon-name> do Novo Mundo”, e uma filogenia para os gêneros neotropicais de <tp:taxon-name><tp:taxon-name-part taxon-name-part-type="subfamily">Nasutitermitinae</tp:taxon-name-part></tp:taxon-name>.</article-title> In: <person-group><name name-style="western"><surname>Fontes</surname><given-names>LR</given-names></name><name name-style="western"><surname>Vulcano</surname><given-names>M</given-names></name></person-group> (<role>Eds</role>) <issue-title>Cupins: o Desafio do Conhecimento.</issue-title><source>Fundação de Estudos Agrários Luiz de Queiroz, São Paulo</source>, <fpage>309</fpage>–<lpage>412</lpage>.</mixed-citation></ref></ref-list></tp:taxon-treatment>
